# Supplementary material for: Diatoms from small ponds and terrestrial habitats in Deserta Grande Island (Madeira Archipelago)
Source: Biodivers Data J. 2021 Feb 12;9:e59898. doi: 10.3897/BDJ.9.e59898 (PMC7895811; doi:10.3897/BDJ.9.e59898)
Supplement: Supplementary material 1 — Relative diatom abundances in the studied samples from Deserta Grande [file bdj-09-e59898-s001.xlsx]

## Sheet: Folha4
		abund (%)
Taxa	Taxa Code	DSG_2013	DSG-F-007	DSG-007D	DSG-008D	DSG-009D
Achnanthes brevipes var. intermedia (Kützing) Cleve	ABIN	+	0.46729		5.14512	0.240385
Achnanthes coarctata (Brébisson ex W.Smith) Grunow	ACOA		+	+	+	0.240385
Achnanthidium minutissimum (Kützing) Czarnecki	ADMI	0.185874	0.233645	0.700935	0.263852	+
Aulacoseira perglabra (Østrup) Haworth	AUPE	0.185874	5.37383	0.233645
Brachysira procera Lange-Bertalot & Gerd Moser	BPRO	1.30112
Caloneis molaris (Grunow) Krammer	CMOL	0.185874			0.131926	0.721154
Cocconeis sp.	COCO	0.185874
Denticula subtilis Grunow	DSUB	5.20446	7.47664	3.73832	2.24274	5.52885
Diatoma mesodon (Ehrenberg) Kützing	DMES			3.97196		+
Encyonema silesiacum (Bleisch) D.G.Mann	ESLE				0.131926
Epithemia adnata (Kützing) Brébisson	EADN			+
Epithemia sorex Kützing	ESOR			0.233645	+	+
Eunotia exigua (Brébisson ex Kützing) Rabenhorst	EEXI				0.791557
Fallacia pygmaea (Kützing) Stickle & D.G.Mann	FPYG	+
Fragilaria capucina Desmazières	FCAP			0.233645
Fragilaria vaucheriae (Kützing) J.B.Petersen	FVAU			0.934579
Frustulia rhomboides (Ehrenberg) De Toni	FRHO					+
Gomphonema olivaceum (Hornemann) Brébisson	GCLA			0.700935
Halamphora paraveneta (Lange-Bertalot, Cavacini, Tagliaventi & Alfinito) Levkov	HPVE		2.1028		2.63852	3.84615
Halamphora veneta (Kützing) Levkov	HVEN	4.83271	1.86916	0.934579	4.35356	13.7019
Humidophila contenta (Grunow) Lowe, Kociolek, J.R.Johansen, Van de Vijver, Lange-Bertalot & Kopalová	HUCO	0.929368	43.4579	19.3925	0.395778	0.480769
Luticola goeppertiana (Bleisch) D.G.Mann ex J.Rarick, S.Wu, S.S.Lee & Edlund	LGOE		0.46729	0.934579
Luticola mutica (Kützing) D.G.Mann	LMUT		0.233645	0.233645
Mayamaea permitis (Hustedt) K.Bruder & Medlin	MPMI				0.263852	0.240385
Navicula cari Ehrenberg	NCAR	2.97398	0.233645	0.233645	+	0.480769
Navicula gregaria Donkin	NGRE				+
Navicula radiosafallax Lange-Bertalot	NRFA	5.39033			1.45119	5.04808
Navicula metareichardtiana Lange-Bertalot & Kusber	NRCH			0.233645
Navicula sp.1	NAVI			0.233645	0.131926
Navicula veneta Kützing	NVEN	1.85874	0.46729	0.46729	0.791557	+
Navicula vilaplanii (Lange-Bertalot & Sabater) Lange-Bertalot & Sabater	NVIP	0.557621	0.233645			1.68269
Nitzschia amphibia Grunow	NAMP			3.73832
Nitzschia perspicua Cholnoky	NPRP	0.185874
Nitzschia frustulum (Kützing) Grunow	NIFR	0.743494
Nitzschia inconspicua Grunow	NINC	21.0037	15.8879	11.4486	57.5198	5.04808
Nitzschia microcephala Grunow	NMIC	1.48699				+
Nitzschia palea (Kützing) W.Smith	NPAL	0.743494
Nitzschia scalpelliformis Grunow	NISC	0.185874			+
Grunowia solgensis (A.Cleve) Aboal	NSOL			0.233645		0.240385
Nitzschia soratensis E.A.Morales & M.L.Vis	NSTS				15.3034
Nitzschia valdestriata Aleem & Hustedt	NIVA		4.20561	8.41121	0.131926	3.125
Nitzschia communis Rabenhorst	NCOM	1.30112			0.923483	1.44231
Nitzschia lacuum Lange-Bertalot	NITZ	0.929368			1.18734
Pinnularia subcapitata W.Gregory	PSCA				2.11082
Planothidium delicatulum (Kützing) Round & Bukhtiyarova	PTDE	11.71	6.30841	13.5514	1.71504	23.7981
Planothidium frequentissimum (Lange-Bertalot) Lange-Bertalot	PLFR	1.30112	9.34579	6.54206	0.263852	0.721154
Planothidium lanceolatum (Brébisson ex Kützing) Lange-Bertalot	PTLA	+		2.80374	0.131926	+
Pleurosira laevis (Ehrenberg) Compère	PLEV	+	+	0.46729	0.131926	+
Pseudofallacia monoculata (Hustedt) Liu, Kociolek & Wang	PMOC	1.67286				+
Pseudofallacia tenera (Hustedt) Liu, Kociolek & Wang	PFTN	1.11524				+
Pseudostaurosira sp.1	PSST	28.6245				24.5192
Rhoicosphenia abbreviata (C.Agardh) Lange-Bertalot	RABB			0.46729
Epithemia operculata (C.Agardh) Ruck & Nakov	ROPE	3.90335	0.233645	1.63551	0.263852	5.28846
Rhopalodia rupestris (W.Smith) Krammer	RRUP	0.929368
Sellaphora nigri (De Notaris) C.E.Wetzel & L.Ector	EOMI		0.46729	16.5888	0.395778	0.240385
Sellaphora saugerresii (Desmazières) C.E.Wetzel & D.G.Mann	SSEM			0.46729
Surirella ovalis Brébisson	SOVI	0.185874			+	3.125
Tabellaria flocculosa (Roth) Kützing	TFLO					0.240385
Tryblionella apiculata W. Gregory	TBCO	0.185874	0.934579		1.18734
Ulnaria biceps (Kützing) Compère	UBIC			0.233645
Total number of individuals (N)		538	428	428	758	416
Total number of taxa (S)		33	21	31	32	32
